# Supplementary material for: Differentiation of Laboratory-Obtained Ixodes ricinus × Ixodes persulcatus Hybrid Ticks: Selection of Suitable Genes
Source: Microorganisms. 2022 Jun 27;10(7):1306. doi: 10.3390/microorganisms10071306 (PMC9323786; doi:10.3390/microorganisms10071306)
Supplement: Supplementary file 1 [file microorganisms-10-01306-s001.zip]

Archive with 1 entries (1 files):
- microorganisms-1767970-supplementary.pdf
